# Supplementary material for: Development of the Direct Deuteration Method for Amino Acids and Characterization of Deuterated Tryptophan
Source: Bioengineering (Basel). 2025 Sep 16;12(9):981. doi: 10.3390/bioengineering12090981 (PMC12467387; doi:10.3390/bioengineering12090981)
Supplement: Supplementary file 1 [file bioengineering-12-00981-s001.zip]

Archive with 1 entries (1 files):
- bioengineering-3798553-supplementary.pdf
